# Supplementary material for: Strigo-D2—a bio-sensor for monitoring spatio-temporal strigolactone signaling patterns in intact plants
Source: Plant Physiol. 2021 Oct 29;188(1):97–110. doi: 10.1093/plphys/kiab504 (PMC8774841; doi:10.1093/plphys/kiab504)
Supplement: kiab504_Supplementary_Data [file kiab504_supplementary_data.zip]

Archive with 9 entries (8 files):
- kiab504-suppl_data/
- kiab504-suppl_data/Movie 1.avi
- kiab504-suppl_data/Movie 2.avi
- kiab504-suppl_data/Movie 3.avi
- kiab504-suppl_data/Movie 4.avi
- kiab504-suppl_data/Movie 5.avi
- kiab504-suppl_data/Movie 6.avi
- kiab504-suppl_data/PP2021BT01092R1 Supplemental Movie Legends.docx
- kiab504-suppl_data/Supplemental Data.pdf
